# Supplementary material for: Limitations of Molecular Docking in Predicting the Selectivity of Selective Androgen Receptor Modulators (SARMs): A Comparative Study of YK11 and Ostarine Across Five Nuclear Receptors
Source: Int J Mol Sci. 2026 Jun 26;27(13):5765. doi: 10.3390/ijms27135765 (PMC13361875; doi:10.3390/ijms27135765)
Supplement: Supplementary file 1 [file ijms-27-05765-s001.zip]

Archive with 4 entries (4 files):
- S1_table.pdf
- S2_table.pdf
- S3_table.pdf
- S4_table.pdf
